# Supplementary material for: Sugammadex facilitates early recovery after surgery even in the absence of neuromuscular monitoring in patients undergoing laryngeal microsurgery: a single-center retrospective study
Source: BMC Anesthesiol. 2016 Aug 2;16:48. doi: 10.1186/s12871-016-0221-2 (PMC4970270; doi:10.1186/s12871-016-0221-2)
Supplement: Additional file 1: — Available data. (XLSX 35 kb) [file 12871_2016_221_MOESM1_ESM.xlsx]

## Sheet: Sheet1
Group (P/S)	Age	Weight (kg)	Height (cm)	ASA class	Diagnosis	Total rocuronium dose (mg/kg)	Sugammadex dose (mg/kg)	Additional rocuronium dose during surgery (mg)	Induction propofol dose (mg)	Induction propofol dose (mg/kg)	Induction thiopental dose (mg)	Induction thiopental dose (mg/kg)	Insp.Des at the end of surgery (vol %)	Insp.Sevo at the end of surgery (vol %)	Operation time (min)	Anesthesia time (min)	Extubation time (min)	The interval between the end of surgery and the administration of reversal agents (min)	The interval between the administration of the last dose of rocuronium and the administration of reversal agents (min)	Time to reach Ramsay sedation score 2 in the PACU (min)	Time to reach Aldrete socre 10 in the PACU (min)	PONV (rescue antiemetics required)	Number of desaturation (sat<93%) event in PACU	Hypoventilation (< 8 breaths/ min) event in PACU	Total number of V/S checked in PACU	Number of V/S checked in PACU with BP exceeding 120% of the pre-induction value	Number of V/S checked in PACU with HR exceeding 120% of the pre-induction value	Number of V/S checked in PACU with BP below 80% of the pre-induction value	Number of V/S checked in PACU with HR below 80% of the pre-induction value
P		82.1	174.5	1	Benign neoplasm of tonsil	0.24		0	140	1.70524				3	5	22	5	5	20	20	20	0	0	None	6	0	0	0	0
P		59.8	157.8	1	Benign neoplasm of epigottis	0.25		0	120	2.00669			5		8	20	5	5	18	10	10	0	0	None	7	0	0	0	0
P		74	174.3	1	Benign neoplasm of epigottis	0.41		0	130	1.75676				3	16	35	5	9	33	10	10	0	0	None	6	0	0	0	0
P		61.1	171.5	1	Benign neoplasm of tonsil	0.65		0	100	1.63666				2	30	49	6	8	46	10	10	0	0	None	7	0	3	0	0
P		85	175	2	Benign neoplasm of oropharynx	0.29		0	120	1.41176				2	30	57	6	6	50	5	5	0	0	None	6	0	0	0	1
P		67	168	1	Vocal cord polyp or cyst	0.67		0	150	2.23881			6		9	45	10	10	25	20	20	0	0	None	8	2	0	0	0
P		53.1	154.9	1	Vocal cord polyp or cyst	0.38		0	110	2.07156			5		5	25	10	5	15	0	0	0	0	None	7	0	1	0	0
P		54	156.7	2	Benign neoplasm of tonsil	0.55		10	110	2.03704				1.2	35	70	5	3	50	0	0	0	0	None	11	0	0	0	0
P		71.5	167.2	2	Vocal cord polyp or cyst	0.39		0	140	1.95804				1.5	5	45	18	16	30	10	10	0	0	None	8	0	0	0	1
P		47	168	2	Supraglottic cancer	0.53		0	100	2.12766			4		4	55	25	25	35	0	0	0	0	None	7	0	0	0	5
P		73.6	177.5	2	Benign neoplasm of larynx	0.48		0	100	1.3587				1	12	50	17	5	20	20	20	0	0	None	7	0	0	0	0
P		66.2	167.2	2	Benign neoplasm of larynx	0.45		0	120	1.81269			6		15	55	15	15	45	5	5	0	0	None	6	0	0	0	0
P		65	168.3	2	Benign neoplasm of hypopharynx	0.3		0	80	1.23077				2	10	35	8	6	20	0	0	0	0	None	7	0	5	0	0
P		69	172.6	2	Vocal cord polyp or cyst	0.5		10	120	1.73913				3	5	50	20	20	25	10	10	0	0	None	8	0	4	0	0
P		71.3	172.2	2	Vocal cord polyp or cyst	0.42		0	150	2.10379				3	10	50	13	10	35	0	0	0	0	None	6	0	0	0	0
P		80.7	174.7	2	Vocal cord polyp or cyst	0.5		0	0		400	4.95663	7		9	45	11	5	25	0	0	0	0	None	6	0	0	0	0
P		69.5	172.4	1	Vocal cord polyp or cyst	0.5		0	0		350	5.03597	7		5	45	10	5	25	0	0	0	0	None	6	2	3	0	0
P		101.3	180.3	2	Vocal cord polyp or cyst	0.3		0	0		400	3.94867		3	10	45	15	5	25	0	0	0	0	None	6	0	0	0	0
P		55.5	166.5	2	Vocal cord polyp or cyst	0.32		0	110	1.98198				3	8	40	13	7	30	25	25	0	0	None	6	0	6	0	0
P		66.3	170	2	Vocal cord polyp or cyst	0.35		3	120	1.80995	0			1	18	45	8	4	18	5	5	0	0	None	7	0	0	0	0
P		52.2	160.1	2	Vocal cord polyp or cyst	0.4		0	80	1.53257	0		6		10	55	9	0	30	5	5	0	0	None	6	0	2	0	0
P		59	162	2	Benign neoplasm of oropharynx	0.51		10	130	2.20339	0		6		20	55	15	10	37	0	0	0	0	None	6	0	0	0	0
P		69.2	164.7	2	Vocal cord polyp or cyst	0.29		0	140	2.02312	0		7		7	50	17	14	38	10	10	0	0	None	6	1	1	0	0
P		57.4	157.6	1	Vocal cord polyp or cyst	0.35		5	120	2.09059	0			2	3	25	5	3	5	15	15	0	0	None	6	0	0	4	0
P		62.4	153.9	2	Vocal cord polyp or cyst	0.29		0	0		300	4.80769	6		5	40	8	4	13	5	5	0	0	None	6	0	0	0	0
P		57.8	158	1	Vocal cord polyp or cyst	0.52		0	120	2.07612	0		4		3	40	13	3	20	0	0	0	0	None	7	0	0	5	0
P		49	152	2	Vocal cord polyp or cyst	0.41		5	90	1.83673	0		8		7	30	7	3	14	0	0	0	0	None	6	0	0	0	0
P		70	165	2	Vocal cord polyp or cyst	0.29		0	0		275	3.92857		2	17	50	10	2	22	0	0	0	0	None	7	0	1	0	0
P		73.4	174.1	2	Glottic cancer	0.27		0	130	1.77112	0			3	8	30	10	5	8	0	0	0	0	None	6	0	0	3	0
P		75.4	175.2	2	Vocal cord erythroleukoplakia	0.27		0	120	1.59151	0			3	7	30	8	0	11	0	0	0	0	None	6	0	1	0	0
P		58	158.5	1	Vocal cord polyp or cyst	0.17		0	0		300	5.17241		2.5	3	30	10	5	20	20	20	0	0	None	6	0	2	0	0
P		72.5	169.7	1	Vocal cord polyp or cyst	0.48		0	140	1.93103	0			1.8	7	30	17	10	20	10	10	0	0	None	7	1	0	0	0
P		77.3	172	1	Vocal cord polyp or cyst	0.65		0	120	1.55239	0		6.4		14	35	9	3	20	0	0	0	0	None	6	2	0	0	4
P		59.1	161.2	1	Vocal cord polyp or cyst	0.34		0	100	1.69205	0			2.5	5	25	6	4	15	10	10	0	0	None	6	0	6	0	0
P		42.1	151.4	1	Vocal cord polyp or cyst	0.29		5	80	1.90024	0			2.5	12	45	12	6	20	0	0	0	0	None	6	0	0	0	3
P		45.5	150	2	Benign neoplasm of larynx	0.33		0	60	1.31868	0			2	13	45	16	10	30	10	10	0	0	None	6	0	0	0	4
P		86	159	2	Benign neoplasm of larynx	0.58		0	0		350	4.06977		1.8	4	65	16	12	55	20	20	0	0	None	9	0	2	0	0
P		74	178	2	Benign neoplasm of larynx	0.24		0	130	1.75676	0		5		5	24	4	4	23	0	0	0	0	None	8	0	0	0	0
P		74.2	170.3	2	Anterior commissure tumor	0.5		0	0		300	4.04313	6		6	25	9	6	19	5	5	0	0	None	6	0	1	0	0
P		67.6	166.6	2	Carcinoma in situ (vocal cord)	0.74		10	120	1.77515	0			2.5	12	39	9	8	33	0	0	0	0	None	7	0	2	0	0
P		67.6	159	2	Vocal cord polyp or cyst	0.15		0	130	1.92308	0			2.5	3	31	5	7	29	0	0	0	0	None	6	0	0	0	0
P		70.9	161.2	2	Vocal cord polyp or cyst	0.35		5	140	1.97461	0		3		6	17	3	4	17	10	10	0	0	None	7	0	0	0	5
P		59.5	162	2	Vocal cord polyp or cyst	0.34		0	120	2.01681	0		7		7	27	5	7	25	10	10	0	0	None	13	0	0	0	10
P		67	164	2	Benign neoplasm of larynx	0.6		0	120	1.79104	0			2	32	52	4	7	51	20	20	0	0	None	6	0	0	0	0
P		80	180	2	Vocal cord polyp or cyst	0.5		5	150	1.875	0			2.5	10	31	6	3	28	10	10	0	0	None	6	0	0	0	0
P		50.1	165	2	Glottic cancer	0.5		0	120	2.39521	0			2.5	11	20	5	1	18	5	5	0	0	None	6	0	1	0	0
P		71	155	2	Vocal cord polyp or cyst	0.49		0	120	1.69014	0			3	5	25	8	5	20	0	0	0	0	None	7	2	0	0	0
P		49	140.5	2	Glottic cancer	0.61		0	80	1.63265	0			2	10	30	8	7	25	0	0	0	0	None	6	0	0	2	2
P		95.1	173.1	1	Vocal cord polyp or cyst	0.26		0	150	1.57729	0			3	4	20	5	6	18	5	5	0	0	None	6	0	1	0	0
P		74.4	168	1	Laryngeal tumor	0.27		0	150	2.01613	0		6		13	25	6	3	22	0	0	0	0	None	6	0	4	0	0
P		82.9	172	2	Vocal cord polyp or cyst	0.3		0	0		400	4.82509	6		5	30	8	11	25	0	0	0	0	None	6	0	0	0	0
P		70.4	176.7	2	Vocal cord polyp or cyst	0.28		0	160	2.27273	0		6		11	28	3	10	28	10	10	0	0	None	7	0	7	0	0
P		63.8	163.5	2	Vocal cord polyp or cyst	0.24		5	100	1.5674	0		7		7	27	3	14	21	0	0	0	0	None	7	0	5	0	0
P		68	167	1	Vocal cord polyp or cyst	0.22		0	120	1.76471	0		7		5	17	8	0	12	0	0	0	0	None	9	0	4	0	0
P		54.6	158	2	Benign neoplasm of tonsil	0.27		5	90	1.64835	0		6		11	32	4	0	31	40	40	0	0	None	7	0	1	0	0
P		69.7	173	1	Vocal cord polyp or cyst	0.29		0	0		350	5.02152	7		4	28	8	7	23	5	5	0	0	None	6	2	0	0	0
P		70.7	161	1	Vocal cord polyp or cyst	0.28		0	0		350	4.9505	6		10	29	6	12	26	20	20	0	0	None	10	0	0	6	7
P		66.7	142.5	2	Vocal cord polyp or cyst	0.3		0	0		350	5.24738	7		7	39	30	17	32	20	20	0	1	Kept intubated for 20 minutes in the PACU	7	1	0	0	0
P		69	173	1	Vocal cord polyp or cyst	0.29		0	0		350	5.07246	6		6	22	3	9	22	30	30	0	0	None	9	0	7	0	0
P		69.5	165	1	Benign neoplasm of larynx	0.29		0	150	2.15827	0			2.5	12	34	4	10	33	20	20	0	0	None	7	0	0	0	0
P		66.2	173	2	Glottic cancer	0.15		0	0		325	4.90937	7		10	29	5	4	27	5	5	0	0	None	6	0	5	1	0
P		55	165	2	Benign neoplasm of larynx	0.27		0	120	2.18182	0			2.5	25	42	5	5	40	5	5	0	0	None	6	0	3	0	0
P		70	169	2	Vocal cord polyp or cyst	0.5		0	0		350	5	6		5	17	8	0	12	20	20	0	0	None	6	0	1	0	0
P		36.3	144	2	Benign neoplasm of larynx	0.55		5	50	1.37741	0		5		10	25	4	4	24	20	20	0	0	None	6	0	0	0	0
P		84.7	168	2	Vocal cord polyp or cyst	0.24		0	0		450	5.31287		3	8	23	3	5	23	15	15	0	0	None	8	0	0	8	7
P		82.3	162	1	Vocal cord polyp or cyst	0.43		0	150	1.8226	0			2.5	10	25	5	7	23	0	0	0	0	None	7	0	0	0	0
P		60.4	163.2	1	Pyriform sinus cancer	0.25		5	120	1.98675	0		7		9	22	4	7	21	15	15	0	0	None	6	0	0	0	0
median (range)	54 (21-75)			ASA 1:2 = 23: 44
																										8	26	7	11
Average		66.8642	165.263			0.382388		1.31343		1.83746		4.76888	6.04375	2.35143	10.0448	35.791	8.97015	6.83582	25.6567	8.13433	8.13433				456	13	79	29	49
SD		12.0955	8.82057			0.137423		2.80264		0.263287		0.479962	1.06406	0.597727	6.99661	12.5933	5.44106	4.77873	10.3551	8.99646	8.99646					443	377	427	407
								the number of patients given additional rocuronium: 14																	Incidence (%) :	2.85088	17.3246	6.35965	10.7456
S		66	175.4	1	Vocal cord polyp or cyst	0.61	1.82	0	120	1.81818	0			2	4	16	4	3	15	0	0	0	0	None	6	0	1	0	0
S		63.7	165.1	1	Benign neoplasm of epigottis	0.71	1.88	0	120	1.88383	0			1.5	8	22	2	8	25	0	0	0	0	None	6	0	0	0	0
S		60	166.8	1	Vocal cord polyp or cyst	0.92	3.33	0	120	2	0		6		5	30	4	10	29	0	0	0	0	None	6	0	0	0	0
S		76.5	172.5	2	Benign neoplasm of epigottis	0.65	1.83	0	140	1.83007	0		6		10	22	5	5	20	10	10	0	0	None	7	0	1	0	0
S		83	176	2	Vocal cord polyp or cyst	0.48	2.41	0	150	1.80723	0		6		3	8	3	0	8	0	0	0	0	None	7	0	0	0	0
S		75	180	1	Vocal cord polyp or cyst	0.67	2.67	0	150	2	0			2	2	14	2	6	15	0	0	0	0	None	7	0	1	0	0
S		79.4	170.8	1	Tonsillar cyst	0.76	2.52	0	140	1.76322	0		5		21	44	5	5	43	0	0	0	0	None	7	0	0	0	0
S		71.4	163	2	Vocal cord leukoplakia	0.56	2.1	0	150	2.10084	0		8		12	21	1	6	23	0	0	0	0	None	7	0	4	0	0
S		54.8	167	2	Benign neoplasm of epigottis	0.73	1.82	0	120	2.18978	0			2	15	31	9	0	25	0	0	0	0	None	6	0	0	1	6
S		55.6	153.9	1	Vocal cord polyp or cyst	0.72	1.8	0	100	1.79856	0		6		15	30	5	0	28	0	0	0	0	None	7	0	0	0	0
S		47.6	154	2	Vocal cord polyp or cyst	0.74	2.1	0	100	2.10084	0		7		6	30	1	18	32	0	0	0	0	None	7	0	1	0	0
S		50.6	154.6	1	Vocal cord polyp or cyst	0.59	1.98	0	100	1.97628	0		6		15	25	4	5	24	0	0	0	0	None	7	0	1	0	0
S		82.5	167.5	1	Malignant neoplasm of vocal cord	0.73	1.94	0	150	1.81818	0		7		7	16	3	3	16	0	0	0	0	None	6	0	0	0	0
S		48.6	141	2	Glottic cancer	0.51	2.06	0	70	1.44033	0			2.5	7	20	4	6	19	0	0	0	0	None	6	0	0	5	3
S		61.1	175.2	2	Glottic cancer	0.65	3.27	0	100	1.63666	0			2.5	6	23	6	7	20	7	7	0	0	None	6	3	0	0	0
S		53	164	1	Vocal cord polyp or cyst	0.57	3.78	0	100	1.88679	0			2.5	9	20	1	8	22	0	0	0	0	None	7	0	0	0	0
S		84	178	2	Vocal cord leukoplakia	0.6	2.38	0	150	1.78571	0		6.5		10	23	2	9	24	10	10	0	0	None	8	0	0	0	0
S		73.7	181.5	1	Vocal cord polyp or cyst	0.68	2.71	0	140	1.89959	0		7		10	23	4	5	22	0	0	0	0	None	8	0	2	0	0
S		74.5	177	2	Vocal cord polyp or cyst	0.67	2.01	0	140	1.87919	0		7		5	9	1	0	11	0	0	0	0	None	6	0	0	0	0
S		95.5	174	1	Vocal cord polyp or cyst	0.68	2.09	0	150	1.57068	0		7		3	19	3	7	19	0	0	0	0	None	6	0	1	0	0
S		70	170.3	1	Benign neoplasm of larynx	0.5	2.86	0	140	2	0			2.5	9	24	4	7	23	0	0	0	0	None	6	0	0	0	0
S		93.4	172.1	2	Vocal cord polyp or cyst	0.54	2.14	0	160	1.71306	0		7		5	30	3	7	30	0	0	0	0	None	6	0	0	0	0
S		72.2	165.5	2	Vocal cord polyp or cyst	0.69	1.94	0	130	1.80055	0		7		4	12	1	4	14	0	0	0	0	None	6	0	0	0	0
S		63.1	155.3	2	Vocal cord polyp or cyst	0.63	1.9	0	120	1.90174	0			2	14	26	5	4	24	5	5	0	0	None	7	0	0	0	0
S		57.5	163.4	2	Vocal cord polyp or cyst	0.7	2.09	0	120	2.08696	0		6		10	42	4	8	42	0	0	0	0	None	6	3	0	0	0
S		49.6	165.7	2	Benign neoplasm of larynx	0.6	4.03	0	60	1.20968	0		6		12	27	2	8	28	0	0	0	0	None	7	3	0	0	0
S		69	164	2	Benign neoplasm of larynx	0.51	2.03	0	120	1.73913	0			2.5	6	23	3	9	17	0	0	0	0	None	6	0	0	1	0
S		66.4	166.2	2	Vocal cord polyp or cyst	0.68	3.01	10	120	1.80723	0		6		16	26	3	3	20	0	0	0	0	None	6	0	0	0	0
S		61	163	2	Vocal cord leukoplakia	0.41	2.46	0	120	1.96721	0		6		16	29	2	9	31	0	0	0	0	None	7	0	0	0	0
S		68	166.8	1	Vocal cord polyp or cyst	0.74	2.06	0	140	2.05882	0		6		9	23	4	5	21	20	20	0	0	None	7	0	0	0	0
S		85.2	168	2	Vocal cord polyp or cyst	0.59	2.35	0	150	1.76056	0			1	11	19	7	1	15	0	0	0	0	None	8	0	1	1	0
S		86.1	168.1	2	Vocal cord polyp or cyst	0.58	2.09	0	150	1.74216	0		6		14	32	3	12	32	0	0	0	0	None	9	0	3	0	0
S		91.7	181.6	2	Vocal cord polyp or cyst	0.6	2.18	0	150	1.63577	0			2.5	10	22	3	5	19	0	0	0	0	None	6	0	0	0	0
S		46.3	166	2	Benign neoplasm of hypopharynx	0.43	2.16	0	100	2.15983	0			2.5	20	37	2	5	34	10	10	0	0	None	8	0	1	0	0
S		69	176.1	2	Vocal cord polyp or cyst	0.58	2	0	130	1.88406	0		6		3	30	4	1	10	0	0	0	0	None	7	0	0	0	0
S		62.5	162.8	2	Vocal cord polyp or cyst	0.64	1.6	0	120	1.92	0		6		5	40	15	7	20	20	20	0	0	None	8	0	4	0	0
S		52.7	160.8	2	Vocal cord leukoplakia	0.6	3.8	0	110	2.08729	0		6		10	39	10	5	25	10	10	0	0	None	7	0	1	5	0
S		77.8	174	1	Vocal cord polyp or cyst	0.58	1.9	0	0		350	4.49871	7		12	35	7	2	15	0	0	0	0	None	6	0	1	0	0
S		71.6	173.5	1	Glottic cancer	0.49	1.9	0	0		350	4.88827	7		8	35	14	7	20	0	0	0	0	None	6	0	1	0	0
S		70	169	2	Vocal cord polyp or cyst	0.6	2	0	140	2	0			2.5	5	35	10	2	20	15	15	0	0	None	6	0	0	0	0
S		71.3	170	2	Epiglottic cyst	0.71	2	0	130	1.82328	0		6		19	44	9	3	30	0	0	0	0	None	8	1	0	0	0
S		53.8	161.8	1	Vocal cord polyp or cyst	0.56	2	0	90	1.67286	0		6		5	25	9	5	15	10	10	0	0	None	8	0	0	0	6
S		64	166	2	Vocal cord polyp or cyst	0.55	2.2	0	120	1.875	0		6		2	20	5	2	10	10	10	0	0	None	6	0	0	0	0
S		70.1	165.3	2	Benign neoplasm of larynx	0.64	2.8	0	110	1.56919	0		6		9	40	12	5	25	10	10	0	0	None	10	0	0	0	0
S		61.8	166	2	Hypopharyngeal cancer	0.65	1.9	0	0		300	4.85437	5		14	49	18	7	30	0	0	0	0	None	6	0	0	0	0
S		72.8	156.8	2	Benign neoplasm of larynx	0.69	1.9	0	100	1.37363	0		6		35	55	7	0	45	10	10	0	0	None	7	0	0	2	3
S		92.5	154.9	2	Vocal cord polyp or cyst	0.54	2.2	0	150	1.62162	0		6		10	49	10	5	30	0	0	0	0	None	7	2	0	0	0
S		65.2	162.3	2	Benign neoplasm of larynx	0.77	2	0	120	1.84049	0		5		8	39	12	6	25	5	5	0	0	None	7	0	0	0	0
S		46	154	1	Vocal cord polyp or cyst	0.59	1.96	0	90	1.95652	0			2	5	35	5	3	15	0	0	0	0	None	8	0	0	0	0
S		53.1	153.2	2	Vocal cord polyp or cyst	0.66	1.9	0	0		250	4.7081		1	7	39	7	5	25	0	0	0	0	None	6	1	3	0	0
S		58.1	151.2	2	Vocal cord polyp or cyst	0.6	1.9	0	0		275	4.73322		1.2	20	45	10	5	35	0	0	0	0	None	6	0	0	3	3
S		67.3	162.5	2	Epiglottic cyst	0.74	2.9	0	130	1.93165	0		6		14	39	7	5	30	0	0	0	0	None	7	1	1	0	0
S		72	175	2	Vocal cord leukoplakia	0.63	2.8	0	140	1.94444	0		6		9	35	5	0	25	0	0	0	0	None	7	0	0	0	0
S		54.2	163.3	2	Benign neoplasm of hypopharynx	0.74	1.8	0	100	1.84502	0		6.5		23	49	7	2	35	10	10	0	0	None	7	0	0	1	0
S		63	161	2	Vocal cord polyp or cyst	0.79	2.4	0	120	1.90476	0		5		4	31	8	1	15	0	0	0	0	None	8	0	0	0	0
S		62	155.3	1	Vocal cord polyp or cyst	0.4	2.42	0	120	1.93548	0		5		2	31	7	5	15	0	0	0	0	None	6	0	0	0	3
S		60.2	168.2	1	Vocal cord polyp or cyst	0.5	3.32	0	120	1.99336	0		7		4	31	8	6	13	0	0	0	0	None	6	0	1	0	0
S		59.2	149.6	1	Vocal cord polyp or cyst	0.67	2.02	0	0		300	5.06757	5		7	25	6	3	15	10	10	0	0	None	6	0	0	0	0
S		61.5	166.5	1	Vocal cord polyp or cyst	0.65	3.25	0	120	1.95122	0			2.5	5	44	9	6	15	10	10	0	0	None	7	0	1	0	0
S		56	163	1	Vocal cord polyp or cyst	0.59	1.96	0	110	1.96429	0			2	5	31	10	5	15	10	10	Macperan 10mg (1@)	0	None	8	0	1	0	0
S		77	156	1	Vocal cord polyp or cyst	0.39	2.6	0	0		350	4.54545		2	18	40	8	4	25	15	15	0	0	None	7	0	0	0	2
S		60.3	160	1	Vocal cord polyp or cyst	0.66	2	0	120	1.99005	0		6		8	35	9	2	20	0	0	0	0	None	6	0	0	0	0
S		52.3	160.8	1	Vocal cord polyp or cyst	0.57	1.92	0	100	1.91205	0			2	4	31	9	0	10	0	0	0	0	None	6	0	4	0	0
S		71	159.8	1	Benign neoplasm of hypopharynx	0.59	1.97	0	140	1.97183	0			3.5	11	40	16	9	26	0	0	0	0	None	8	0	0	0	8
S		70	172	1	Vocal cord polyp or cyst	0.64	2.86	0	140	2	0			2	4	31	9	5	22	0	0	0	0	None	6	0	2	0	0
S		76.7	163.7	2	Vocal cord polyp or cyst	0.65	2.61	0	140	1.82529	0			2.5	10	35	11	5	23	0	0	0	0	None	6	0	0	0	2
S		72	175.3	1	Vocal cord polyp or cyst	0.28	2.78	5	0		300	4.16667		2.5	3	35	7	0	2	5	5	0	0	None	6	0	0	0	0
S		45	160	1	Benign neoplasm of larynx	0.67	2.2	0	0		225	5	6		16	50	12	6	25	0	0	0	0	None	7	0	0	0	0
median (range)	53 (19-75)			ASA 1:2 = 29: 39
																										7	22	6	6
Average		66.5882	165.338			0.618235	2.31721	0.220588		1.85698		4.71804	6.16279	2.148	9.60294	30.6618	6.27941	4.88235	22.2941	3.11765	3.11765				461	14	37	19	36
SD		12.2034	8.21266			0.10532	0.535275	1.3477		0.184707		0.28095	0.678943	0.553112	6.04002	10.3153	3.89353	3.2255	8.31302	5.34351	5.34351					447	424	442	425
								the number of patients given additional rocuronium: 2																	Incidence (%) :	3.03688	8.02603	4.12148	7.80911
